# Supplementary material for: Influence of the Nitrate-N to Ammonium-N Ratio on Relative Growth Rate and Crude Protein Content in the Duckweeds Lemna minor and Wolffiella hyalina
Source: Plants (Basel). 2021 Aug 23;10(8):1741. doi: 10.3390/plants10081741 (PMC8399352; doi:10.3390/plants10081741)
Supplement: Supplementary file 1 [file plants-10-01741-s001.zip]

Archive with 2 entries (2 files):
- Figure S1 - relative weekly yield.pdf
- Table S1- tap water analysis municipal utilities Osnabrueck Wittefeld.pdf
